# Supplementary material for: Molecular Docking and Dynamics Investigations for Identifying Potential Inhibitors of the 3-Chymotrypsin-like Protease of SARS-CoV-2: Repurposing of Approved Pyrimidonic Pharmaceuticals for COVID-19 Treatment
Source: Molecules. 2021 Dec 9;26(24):7458. doi: 10.3390/molecules26247458 (PMC8707611; doi:10.3390/molecules26247458)
Supplement: Supplementary file 1 [file molecules-26-07458-s001.zip]

Archive with 1 entries (1 files):
- molecules-1424243-supplementary.pdf
